# Supplementary material for: Severity of COVID-19 among Hospitalized Patients: Omicron Remains a Severe Threat for Immunocompromised Hosts
Source: Viruses. 2022 Dec 8;14(12):2736. doi: 10.3390/v14122736 (PMC9783877; doi:10.3390/v14122736)
Supplement: Supplementary file 1 [file viruses-14-02736-s001.zip]

Archive with 1 entries (1 files):
- viruses-2000570-supplementary.pdf
